# Supplementary material for: Milnesium berladnicorum sp. n. (Eutardigrada, Apochela, Milnesiidae), a new species of water bear from Romania
Source: Zookeys. 2014 Jul 29;(429):1–11. doi: 10.3897/zookeys.429.7755 (PMC4137295; doi:10.3897/zookeys.429.7755)
Supplement: XML Treatment for Milnesium berladnicorum [file zookeys.429.7755-treatment1.xml]

<!DOCTYPE tp:taxon-treatment
  PUBLIC "-//TaxonX//DTD Taxonomic Treatment Publishing DTD v0 20100105//EN" "tax-treatment-NSO.dtd">
<tp:taxon-treatment xmlns:tp="http://www.plazi.org/taxpub"><tp:treatment-meta><kwd-group><label>Taxon classification</label><kwd><named-content content-type="kingdom">Animalia</named-content></kwd><kwd><named-content content-type="order">Apochela</named-content></kwd><kwd><named-content content-type="family">Milnesiidae</named-content></kwd></kwd-group><mixed-citation publication-type="journal"><person-group><name><surname>Ciobanu</surname><given-names>Daniel Adrian</given-names></name><name><surname>Zawierucha</surname><given-names>Krzysztof</given-names></name><name><surname>Moglan</surname><given-names>Ioan</given-names></name><name><surname>Kaczmarek</surname><given-names>Łukasz</given-names></name></person-group><article-title><italic>Milnesium berladnicorum</italic> sp. n. (Eutardigrada, Apochela, Milnesiidae), a new species of water bear from Romania</article-title><source>Zookeys</source><day>29</day><month>7</month><year>2014</year><volume>2014</volume><issue>429</issue><fpage>1</fpage><lpage>11</lpage><pub-id pub-id-type="doi">10.3897/zookeys.429.7755</pub-id></mixed-citation></tp:treatment-meta><tp:nomenclature><tp:taxon-name>
                            <tp:taxon-name-part taxon-name-part-type="genus">Milnesium</tp:taxon-name-part>
                            <tp:taxon-name-part taxon-name-part-type="species">berladnicorum</tp:taxon-name-part>
                            <object-id xmlns:xlink="http://www.w3.org/1999/xlink" content-type="zoobank" xlink:type="simple">http://zoobank.org/FBF8C785-2B53-48B2-B696-D442BAD89A0F</object-id>
                            <object-id xmlns:xlink="http://www.w3.org/1999/xlink" xlink:type="simple">http://www.tardigrada.net/register/0014.htm</object-id>
                        </tp:taxon-name><tp:taxon-status xmlns:xlink="http://www.w3.org/1999/xlink" xlink:type="simple">sp. n.</tp:taxon-status><xref ref-type="fig" rid="F1">Figs 1</xref><xref ref-type="fig" rid="F2">–6</xref><xref ref-type="table" rid="T1">, Table 1</xref></tp:nomenclature><tp:treatment-sec sec-type="Material examined"><title>Material examined.</title><p>Holotype (female), 52 paratypes and 2 exuvia with 7 and 9 smooth eggs.</p></tp:treatment-sec><tp:treatment-sec sec-type="Description"><title>Description</title><p><bold>(measurements and statistics in <xref ref-type="table" rid="T1">Table 1</xref>).</bold> Body brownish (in live specimens) or transparent (in fixed specimens) with eyes (visible before and after mounting in Hoyer’s medium - 90% of fixed specimens had eyes). Six peribuccal papillae (ventral papilla smallest) and six peribuccal lamellae (of equal size) around the mouth opening present. Two cephalic papillae positioned laterally. The cuticle is covered with numerous tiny, shallow and rounded depressions (pseudopores) (<xref ref-type="fig" rid="F2">Figs 4–5</xref>). Under PCM these pseudopores are visible as light spots, placing the species within the <!--PageBreak--><italic>granulatum</italic> group. Bucco-pharyngeal apparatus of the <italic><tp:taxon-name>Milnesium</tp:taxon-name></italic> type (<xref ref-type="fig" rid="F2">Fig. 6</xref>). Buccal tube funnel-shaped, wider anteriorly (on average the posterior diameter is 73% of the anterior diameter). Pharyngeal bulb elongated, pear-shaped and without placoids or septulum. Claws of the <italic><tp:taxon-name>Milnesium</tp:taxon-name></italic> type, slender (<xref ref-type="fig" rid="F2">Figs 2–3</xref>). Primary branches on all legs with small accessory points on the top of the branch. Secondary claws of all legs with rounded basal thickenings (lunules) (sometimes barely visible) (<xref ref-type="fig" rid="F2">Fig. 3</xref>). Secondary branches of external claws I–III and posterior and anterior claws IV with two points. Secondary branches of internal claws I–III with three points (i.e. claw configuration: [2-3]-[2-2]) (<xref ref-type="fig" rid="F2">Figs 2–3</xref>). Single, long transverse, cuticular bars under claws I–III present (<xref ref-type="fig" rid="F2">Fig. 2</xref>).</p></tp:treatment-sec><tp:treatment-sec sec-type="Eggs"><title>Eggs.</title><p>Smooth, deposited in exuvia.</p><p>No males were found.</p></tp:treatment-sec><tp:treatment-sec sec-type="Locus typicus"><title>Locus typicus.</title><p><named-content xmlns:xlink="http://www.w3.org/1999/xlink" content-type="dwc:verbatimCoordinates" xlink:type="simple">46°14.74167N, 27°40.27333E</named-content>; 99 m asl: Romania, Vaslui County, Bârlad town, coppice, lichens (<italic><tp:taxon-name>Xanthoria parietina</tp:taxon-name></italic> (L.) Th. Fr. (1860)) from tree.</p><!--PageBreak--></tp:treatment-sec><tp:treatment-sec sec-type="Etymology"><title>Etymology.</title><p>This new species is named after the Berladnici, an ancient population with a controversial origin (most probably Slavs) who previously lived in the area of the present Bârlad town.</p><!--PageBreak--></tp:treatment-sec><tp:treatment-sec sec-type="Type depositories"><title>Type depositories.</title><p>Holotype (female; slide: P8-8) and 29 paratypes (females) and 1 exuvium with eggs (slides: P8-4, P8-5, P8-6, P8-9, P8-13, P8-14, P8-15, P8-17, P8-19) are preserved at the Department of Animal Taxonomy and Ecology, A. Mickiewicz University in Poznań, Umultowska 89, 61–614 Poznań, Poland. Additionally, 14 paratypes (females) and 1 exuvium with eggs (slides: P8-1, P8-3, P8-16, P8-18) are deposited at Natural History Museum of “Alexandru Ioan Cuza” University from Iași (Bd. Independentei No.16, 700101), 4 paratypes (females; slides: P8-7, P8-12) are deposited at collection of Binda and Pilato (Museum of the Department of Animal Biology “Marcello La Greca”, University of Catania, Italy) and 5 paratypes (females; slides: P8-2, P8-10, P8-11) are deposited at the Natural History Museum, University of Copenhagen Universitetsparken 15, DK-2100 Copenhagen, Denmark.</p><fig id="F1" position="float" orientation="portrait"><label>Figures 1.</label><caption><p><italic><tp:taxon-name>Milnesium berladnicorum</tp:taxon-name></italic> sp. n. Habitus (ventral view).</p></caption><graphic xmlns:xlink="http://www.w3.org/1999/xlink" xlink:href="zookeys-429-001-g001.jpg" position="float" orientation="portrait" xlink:type="simple"/></fig><fig id="F2" position="float" orientation="portrait"><label>Figures 2–6.</label><caption><p><italic><tp:taxon-name>Milnesium berladnicorum</tp:taxon-name></italic> sp. n.: <bold>2</bold> claws III <bold>3</bold> claws IV <bold>4</bold> sculpture on dorsal cuticle above II–III pair of legs <bold>5</bold> sculpture on dorsal cuticle above IV pair of legs <bold>6</bold> buccal apparatus (ventral view).</p></caption><graphic xmlns:xlink="http://www.w3.org/1999/xlink" xlink:href="zookeys-429-001-g002.jpg" position="float" orientation="portrait" xlink:type="simple"/></fig><fig id="F3" position="float" orientation="portrait"><label>Figure 7.</label><caption><p>The administrative map of Romania with 13 highlighted counties in which species of the genus <italic><tp:taxon-name>Milnesium</tp:taxon-name></italic> were reported: <italic><tp:taxon-name>Milnesium tardigradum</tp:taxon-name></italic> sensu lato (according with <xref ref-type="bibr" rid="B31">Rudescu 1964</xref>; see Discussion): <bold>1</bold> Argeş <bold>2</bold> Bistriţa-Năsăud <bold>3</bold> Caraş-Severin <bold>4</bold> Cluj <bold>5</bold> Dâmboviţa <bold>6</bold> Harghita <bold>7</bold> Ilfov County and Bucharest City <bold>8</bold> Maramureş <bold>9</bold> Mehedinţi <bold>11</bold> Suceava <bold>12</bold> Tulcea. <italic><tp:taxon-name>Milnesium granulatum</tp:taxon-name></italic> and <italic><tp:taxon-name>Milnesium asiaticum</tp:taxon-name></italic> (according to <xref ref-type="bibr" rid="B6">Ciobanu et al. 2014</xref>): <bold>10</bold> Neamţ (in green). <italic><tp:taxon-name>Milnesium berladnicorum</tp:taxon-name></italic> sp. n. (present study): <bold>13</bold> Vaslui (in blue). Map outline according to Wikipedia: <ext-link xmlns:xlink="http://www.w3.org/1999/xlink" ext-link-type="uri" xlink:href="http://ro.wikipedia.org/wiki/Fi%C8%99ier:Romania_counties_blank_big.png" xlink:type="simple">http://ro.wikipedia.org/wiki/Fi%C8%99ier:Romania_counties_blank_big.png</ext-link></p></caption><graphic xmlns:xlink="http://www.w3.org/1999/xlink" xlink:href="zookeys-429-001-g003.jpg" position="float" orientation="portrait" xlink:type="simple"/></fig><table-wrap id="T1" position="float" orientation="portrait"><label>Table 1.</label><caption><p>Measurements and <italic>pt</italic> values of selected morphological structures of fifteen females from the type population of <italic><tp:taxon-name>Milnesium berladnicorum</tp:taxon-name></italic> sp. n.</p></caption><table><tbody><tr><th rowspan="2" colspan="1" style="text-align:left">CHARACTER</th><th rowspan="2" colspan="1" style="text-align:center">N</th><th rowspan="1" colspan="6" style="text-align:center">RANGE</th><th rowspan="1" colspan="2" style="text-align:center">MEAN</th><th rowspan="1" colspan="2" style="text-align:center">SD</th><th rowspan="1" colspan="2" style="text-align:center">Holotype</th></tr><tr><th rowspan="1" colspan="3" style="text-align:left">µm</th><th rowspan="1" colspan="3" style="text-align:center"><italic>pt</italic></th><th rowspan="1" colspan="1" style="text-align:center">µm</th><th rowspan="1" colspan="1" style="text-align:center"><italic>pt</italic></th><th rowspan="1" colspan="1" style="text-align:center">µm</th><th rowspan="1" colspan="1" style="text-align:center"><italic>pt</italic></th><th rowspan="1" colspan="1" style="text-align:center">µm</th><th rowspan="1" colspan="1" style="text-align:center"><italic>pt</italic></th></tr><tr><td rowspan="1" colspan="1" style="text-align:left">Body length</td><td rowspan="1" colspan="1" style="text-align:center">15</td><td rowspan="1" colspan="1" style="text-align:center">400</td><td rowspan="1" colspan="1" style="text-align:center">–</td><td rowspan="1" colspan="1" style="text-align:center">734</td><td rowspan="1" colspan="1" style="text-align:center"><italic>1557</italic></td><td rowspan="1" colspan="1" style="text-align:center">–</td><td rowspan="1" colspan="1" style="text-align:center"><italic>1942</italic></td><td rowspan="1" colspan="1" style="text-align:center">622</td><td rowspan="1" colspan="1" style="text-align:center"><italic>1742</italic></td><td rowspan="1" colspan="1" style="text-align:center">107</td><td rowspan="1" colspan="1" style="text-align:center"><italic>127</italic></td><td rowspan="1" colspan="1" style="text-align:center">630</td><td rowspan="1" colspan="1" style="text-align:center"><italic>1619</italic></td></tr><tr><td rowspan="1" colspan="1" style="text-align:left">Peribuccal papillae length</td><td rowspan="1" colspan="1" style="text-align:center">15</td><td rowspan="1" colspan="1" style="text-align:center">4.0</td><td rowspan="1" colspan="1" style="text-align:center">–</td><td rowspan="1" colspan="1" style="text-align:center">7.9</td><td rowspan="1" colspan="1" style="text-align:center"><italic>14.8</italic></td><td rowspan="1" colspan="1" style="text-align:center">–</td><td rowspan="1" colspan="1" style="text-align:center"><italic>20.5</italic></td><td rowspan="1" colspan="1" style="text-align:center">6.2</td><td rowspan="1" colspan="1" style="text-align:center"><italic>17.4</italic></td><td rowspan="1" colspan="1" style="text-align:center">1.2</td><td rowspan="1" colspan="1" style="text-align:center"><italic>1.6</italic></td><td rowspan="1" colspan="1" style="text-align:center">7.0</td><td rowspan="1" colspan="1" style="text-align:center"><italic>18.0</italic></td></tr><tr><td rowspan="1" colspan="1" style="text-align:left">Lateral papillae length</td><td rowspan="1" colspan="1" style="text-align:center">15</td><td rowspan="1" colspan="1" style="text-align:center">3.6</td><td rowspan="1" colspan="1" style="text-align:center">–</td><td rowspan="1" colspan="1" style="text-align:center">6.9</td><td rowspan="1" colspan="1" style="text-align:center"><italic>12.7</italic></td><td rowspan="1" colspan="1" style="text-align:center">–</td><td rowspan="1" colspan="1" style="text-align:center"><italic>17.9</italic></td><td rowspan="1" colspan="1" style="text-align:center">5.2</td><td rowspan="1" colspan="1" style="text-align:center"><italic>14.5</italic></td><td rowspan="1" colspan="1" style="text-align:center">1.0</td><td rowspan="1" colspan="1" style="text-align:center"><italic>1.6</italic></td><td rowspan="1" colspan="1" style="text-align:center">5.6</td><td rowspan="1" colspan="1" style="text-align:center"><italic>14.4</italic></td></tr><tr><td rowspan="1" colspan="14" style="text-align:left">Buccal tube</td></tr><tr><td rowspan="1" colspan="1" style="text-align:left">Length</td><td rowspan="1" colspan="1" style="text-align:center">15</td><td rowspan="1" colspan="1" style="text-align:center">24.7</td><td rowspan="1" colspan="1" style="text-align:center">–</td><td rowspan="1" colspan="1" style="text-align:center">41.5</td><td rowspan="1" colspan="1" style="text-align:center"/><td rowspan="1" colspan="1" style="text-align:center">–</td><td rowspan="1" colspan="1" style="text-align:center"/><td rowspan="1" colspan="1" style="text-align:center">35.7</td><td rowspan="1" colspan="1" style="text-align:center">–</td><td rowspan="1" colspan="1" style="text-align:center">5.3</td><td rowspan="1" colspan="1" style="text-align:center">–</td><td rowspan="1" colspan="1" style="text-align:center">38.9</td><td rowspan="1" colspan="1" style="text-align:center">–</td></tr><tr><td rowspan="1" colspan="1" style="text-align:left">Stylet support insertion point</td><td rowspan="1" colspan="1" style="text-align:center">15</td><td rowspan="1" colspan="1" style="text-align:center">17.2</td><td rowspan="1" colspan="1" style="text-align:center">–</td><td rowspan="1" colspan="1" style="text-align:center">28.3</td><td rowspan="1" colspan="1" style="text-align:center"><italic>66.6</italic></td><td rowspan="1" colspan="1" style="text-align:center">–</td><td rowspan="1" colspan="1" style="text-align:center"><italic>71.2</italic></td><td rowspan="1" colspan="1" style="text-align:center">24.6</td><td rowspan="1" colspan="1" style="text-align:center"><italic>69.2</italic></td><td rowspan="1" colspan="1" style="text-align:center">3.6</td><td rowspan="1" colspan="1" style="text-align:center"><italic>1.3</italic></td><td rowspan="1" colspan="1" style="text-align:center">27.4</td><td rowspan="1" colspan="1" style="text-align:center"><italic>70.4</italic></td></tr><tr><td rowspan="1" colspan="1" style="text-align:left">Anterior width</td><td rowspan="1" colspan="1" style="text-align:center">15</td><td rowspan="1" colspan="1" style="text-align:center">8.9</td><td rowspan="1" colspan="1" style="text-align:center">–</td><td rowspan="1" colspan="1" style="text-align:center">17.8</td><td rowspan="1" colspan="1" style="text-align:center"><italic>35.0</italic></td><td rowspan="1" colspan="1" style="text-align:center">–</td><td rowspan="1" colspan="1" style="text-align:center"><italic>47.1</italic></td><td rowspan="1" colspan="1" style="text-align:center">14.8</td><td rowspan="1" colspan="1" style="text-align:center"><italic>41.3</italic></td><td rowspan="1" colspan="1" style="text-align:center">3.0</td><td rowspan="1" colspan="1" style="text-align:center"><italic>3.4</italic></td><td rowspan="1" colspan="1" style="text-align:center">16.4</td><td rowspan="1" colspan="1" style="text-align:center"><italic>42.2</italic></td></tr><tr><td rowspan="1" colspan="1" style="text-align:left">Standard width</td><td rowspan="1" colspan="1" style="text-align:center">15</td><td rowspan="1" colspan="1" style="text-align:center">7.8</td><td rowspan="1" colspan="1" style="text-align:center">–</td><td rowspan="1" colspan="1" style="text-align:center">14.7</td><td rowspan="1" colspan="1" style="text-align:center"><italic>30.6</italic></td><td rowspan="1" colspan="1" style="text-align:center">–</td><td rowspan="1" colspan="1" style="text-align:center"><italic>38.9</italic></td><td rowspan="1" colspan="1" style="text-align:center">12.0</td><td rowspan="1" colspan="1" style="text-align:center"><italic>33.5</italic></td><td rowspan="1" colspan="1" style="text-align:center">2.2</td><td rowspan="1" colspan="1" style="text-align:center"><italic>2.3</italic></td><td rowspan="1" colspan="1" style="text-align:center">12.7</td><td rowspan="1" colspan="1" style="text-align:center"><italic>32.6</italic></td></tr><tr><td rowspan="1" colspan="1" style="text-align:left">Posterior width</td><td rowspan="1" colspan="1" style="text-align:center">12</td><td rowspan="1" colspan="1" style="text-align:center">7.2</td><td rowspan="1" colspan="1" style="text-align:center">–</td><td rowspan="1" colspan="1" style="text-align:center">13.6</td><td rowspan="1" colspan="1" style="text-align:center"><italic>27.7</italic></td><td rowspan="1" colspan="1" style="text-align:center">–</td><td rowspan="1" colspan="1" style="text-align:center"><italic>36.0</italic></td><td rowspan="1" colspan="1" style="text-align:center">11.0</td><td rowspan="1" colspan="1" style="text-align:center"><italic>30.3</italic></td><td rowspan="1" colspan="1" style="text-align:center">1.8</td><td rowspan="1" colspan="1" style="text-align:center"><italic>2.2</italic></td><td rowspan="1" colspan="1" style="text-align:center">11.5</td><td rowspan="1" colspan="1" style="text-align:center"><italic>29.6</italic></td></tr><tr><td rowspan="1" colspan="1" style="text-align:left">Standard width/length ratio</td><td rowspan="1" colspan="1" style="text-align:center">15</td><td rowspan="1" colspan="1" style="text-align:center">31%</td><td rowspan="1" colspan="1" style="text-align:center">–</td><td rowspan="1" colspan="1" style="text-align:center">39%</td><td rowspan="1" colspan="1" style="text-align:center"/><td rowspan="1" colspan="1" style="text-align:center">–</td><td rowspan="1" colspan="1" style="text-align:center"/><td rowspan="1" colspan="1" style="text-align:center">33%</td><td rowspan="1" colspan="1" style="text-align:center"/><td rowspan="1" colspan="1" style="text-align:center">2%</td><td rowspan="1" colspan="1" style="text-align:center">–</td><td rowspan="1" colspan="1" style="text-align:center">33%</td><td rowspan="1" colspan="1" style="text-align:center"/></tr><tr><td rowspan="1" colspan="1" style="text-align:left">Posterior/anterior width ratio</td><td rowspan="1" colspan="1" style="text-align:center">12</td><td rowspan="1" colspan="1" style="text-align:center">69%</td><td rowspan="1" colspan="1" style="text-align:center">–</td><td rowspan="1" colspan="1" style="text-align:center">79%</td><td rowspan="1" colspan="1" style="text-align:center"/><td rowspan="1" colspan="1" style="text-align:center">–</td><td rowspan="1" colspan="1" style="text-align:center"/><td rowspan="1" colspan="1" style="text-align:center">73%</td><td rowspan="1" colspan="1" style="text-align:center"/><td rowspan="1" colspan="1" style="text-align:center">3%</td><td rowspan="1" colspan="1" style="text-align:center">–</td><td rowspan="1" colspan="1" style="text-align:center">70%</td><td rowspan="1" colspan="1" style="text-align:center"/></tr><tr><td rowspan="1" colspan="14" style="text-align:left">Claw 1 lengths</td></tr><tr><td rowspan="1" colspan="1" style="text-align:left">External primary branch</td><td rowspan="1" colspan="1" style="text-align:center">14</td><td rowspan="1" colspan="1" style="text-align:center">10.0</td><td rowspan="1" colspan="1" style="text-align:center">–</td><td rowspan="1" colspan="1" style="text-align:center">18.0</td><td rowspan="1" colspan="1" style="text-align:center"><italic>40.5</italic></td><td rowspan="1" colspan="1" style="text-align:center">–</td><td rowspan="1" colspan="1" style="text-align:center"><italic>47.6</italic></td><td rowspan="1" colspan="1" style="text-align:center">15.6</td><td rowspan="1" colspan="1" style="text-align:center"><italic>43.9</italic></td><td rowspan="1" colspan="1" style="text-align:center">2.5</td><td rowspan="1" colspan="1" style="text-align:center"><italic>2.2</italic></td><td rowspan="1" colspan="1" style="text-align:center">17.6</td><td rowspan="1" colspan="1" style="text-align:center"><italic>45.2</italic></td></tr><tr><td rowspan="1" colspan="1" style="text-align:left">External base + secondary branch</td><td rowspan="1" colspan="1" style="text-align:center">14</td><td rowspan="1" colspan="1" style="text-align:center">10.2</td><td rowspan="1" colspan="1" style="text-align:center">–</td><td rowspan="1" colspan="1" style="text-align:center">15.9</td><td rowspan="1" colspan="1" style="text-align:center"><italic>32.9</italic></td><td rowspan="1" colspan="1" style="text-align:center">–</td><td rowspan="1" colspan="1" style="text-align:center"><italic>45.3</italic></td><td rowspan="1" colspan="1" style="text-align:center">13.9</td><td rowspan="1" colspan="1" style="text-align:center"><italic>39.3</italic></td><td rowspan="1" colspan="1" style="text-align:center">2.0</td><td rowspan="1" colspan="1" style="text-align:center"><italic>3.0</italic></td><td rowspan="1" colspan="1" style="text-align:center">14.6</td><td rowspan="1" colspan="1" style="text-align:center"><italic>37.5</italic></td></tr><tr><td rowspan="1" colspan="1" style="text-align:left">External spur</td><td rowspan="1" colspan="1" style="text-align:center">0</td><td rowspan="1" colspan="1" style="text-align:center"/><td rowspan="1" colspan="1" style="text-align:center">–</td><td rowspan="1" colspan="1" style="text-align:center"/><td rowspan="1" colspan="1" style="text-align:center"/><td rowspan="1" colspan="1" style="text-align:center">–</td><td rowspan="1" colspan="1" style="text-align:center"/><td rowspan="1" colspan="1" style="text-align:center">–</td><td rowspan="1" colspan="1" style="text-align:center">–</td><td rowspan="1" colspan="1" style="text-align:center">–</td><td rowspan="1" colspan="1" style="text-align:center">–</td><td rowspan="1" colspan="1" style="text-align:center">–</td><td rowspan="1" colspan="1" style="text-align:center">–</td></tr><tr><td rowspan="1" colspan="1" style="text-align:left">Internal primary branch</td><td rowspan="1" colspan="1" style="text-align:center">14</td><td rowspan="1" colspan="1" style="text-align:center">9.9</td><td rowspan="1" colspan="1" style="text-align:center">–</td><td rowspan="1" colspan="1" style="text-align:center">18.1</td><td rowspan="1" colspan="1" style="text-align:center"><italic>38.1</italic></td><td rowspan="1" colspan="1" style="text-align:center">–</td><td rowspan="1" colspan="1" style="text-align:center"><italic>45.6</italic></td><td rowspan="1" colspan="1" style="text-align:center">14.8</td><td rowspan="1" colspan="1" style="text-align:center"><italic>41.8</italic></td><td rowspan="1" colspan="1" style="text-align:center">2.3</td><td rowspan="1" colspan="1" style="text-align:center"><italic>2.2</italic></td><td rowspan="1" colspan="1" style="text-align:center">15.6</td><td rowspan="1" colspan="1" style="text-align:center"><italic>40.1</italic></td></tr><tr><td rowspan="1" colspan="1" style="text-align:left">Internal base + secondary branch</td><td rowspan="1" colspan="1" style="text-align:center">14</td><td rowspan="1" colspan="1" style="text-align:center">9.9</td><td rowspan="1" colspan="1" style="text-align:center">–</td><td rowspan="1" colspan="1" style="text-align:center">15.0</td><td rowspan="1" colspan="1" style="text-align:center"><italic>33.9</italic></td><td rowspan="1" colspan="1" style="text-align:center">–</td><td rowspan="1" colspan="1" style="text-align:center"><italic>41.7</italic></td><td rowspan="1" colspan="1" style="text-align:center">13.1</td><td rowspan="1" colspan="1" style="text-align:center"><italic>37.3</italic></td><td rowspan="1" colspan="1" style="text-align:center">1.8</td><td rowspan="1" colspan="1" style="text-align:center"><italic>2.2</italic></td><td rowspan="1" colspan="1" style="text-align:center">13.2</td><td rowspan="1" colspan="1" style="text-align:center"><italic>33.9</italic></td></tr><tr><td rowspan="1" colspan="1" style="text-align:left">Internal spur</td><td rowspan="1" colspan="1" style="text-align:center">9</td><td rowspan="1" colspan="1" style="text-align:center">3.0</td><td rowspan="1" colspan="1" style="text-align:center">–</td><td rowspan="1" colspan="1" style="text-align:center">4.7</td><td rowspan="1" colspan="1" style="text-align:center"><italic>9.0</italic></td><td rowspan="1" colspan="1" style="text-align:center">–</td><td rowspan="1" colspan="1" style="text-align:center"><italic>12.5</italic></td><td rowspan="1" colspan="1" style="text-align:center">4.0</td><td rowspan="1" colspan="1" style="text-align:center"><italic>11.2</italic></td><td rowspan="1" colspan="1" style="text-align:center">0.6</td><td rowspan="1" colspan="1" style="text-align:center"><italic>1.1</italic></td><td rowspan="1" colspan="1" style="text-align:center">3.5</td><td rowspan="1" colspan="1" style="text-align:center"><italic>9.0</italic></td></tr><tr><td rowspan="1" colspan="14" style="text-align:left">Claw 2 lengths</td></tr><tr><td rowspan="1" colspan="1" style="text-align:left">External primary branch</td><td rowspan="1" colspan="1" style="text-align:center">15</td><td rowspan="1" colspan="1" style="text-align:center">11.5</td><td rowspan="1" colspan="1" style="text-align:center">–</td><td rowspan="1" colspan="1" style="text-align:center">20.0</td><td rowspan="1" colspan="1" style="text-align:center"><italic>43.3</italic></td><td rowspan="1" colspan="1" style="text-align:center">–</td><td rowspan="1" colspan="1" style="text-align:center"><italic>53.5</italic></td><td rowspan="1" colspan="1" style="text-align:center">17.2</td><td rowspan="1" colspan="1" style="text-align:center"><italic>48.4</italic></td><td rowspan="1" colspan="1" style="text-align:center">2.6</td><td rowspan="1" colspan="1" style="text-align:center"><italic>3.2</italic></td><td rowspan="1" colspan="1" style="text-align:center">20.0</td><td rowspan="1" colspan="1" style="text-align:center"><italic>51.4</italic></td></tr><tr><td rowspan="1" colspan="1" style="text-align:left">External base + secondary branch</td><td rowspan="1" colspan="1" style="text-align:center">15</td><td rowspan="1" colspan="1" style="text-align:center">10.4</td><td rowspan="1" colspan="1" style="text-align:center">–</td><td rowspan="1" colspan="1" style="text-align:center">16.2</td><td rowspan="1" colspan="1" style="text-align:center"><italic>36.9</italic></td><td rowspan="1" colspan="1" style="text-align:center">–</td><td rowspan="1" colspan="1" style="text-align:center"><italic>44.4</italic></td><td rowspan="1" colspan="1" style="text-align:center">14.4</td><td rowspan="1" colspan="1" style="text-align:center"><italic>40.6</italic></td><td rowspan="1" colspan="1" style="text-align:center">1.9</td><td rowspan="1" colspan="1" style="text-align:center"><italic>2.2</italic></td><td rowspan="1" colspan="1" style="text-align:center">15.8</td><td rowspan="1" colspan="1" style="text-align:center"><italic>40.6</italic></td></tr><tr><td rowspan="1" colspan="1" style="text-align:left">External spur</td><td rowspan="1" colspan="1" style="text-align:center">0</td><td rowspan="1" colspan="1" style="text-align:center"/><td rowspan="1" colspan="1" style="text-align:center">–</td><td rowspan="1" colspan="1" style="text-align:center"/><td rowspan="1" colspan="1" style="text-align:center"/><td rowspan="1" colspan="1" style="text-align:center">–</td><td rowspan="1" colspan="1" style="text-align:center"/><td rowspan="1" colspan="1" style="text-align:center">–</td><td rowspan="1" colspan="1" style="text-align:center">–</td><td rowspan="1" colspan="1" style="text-align:center">–</td><td rowspan="1" colspan="1" style="text-align:center">–</td><td rowspan="1" colspan="1" style="text-align:center">–</td><td rowspan="1" colspan="1" style="text-align:center">–</td></tr><tr><td rowspan="1" colspan="1" style="text-align:left">Internal primary branch</td><td rowspan="1" colspan="1" style="text-align:center">15</td><td rowspan="1" colspan="1" style="text-align:center">11.4</td><td rowspan="1" colspan="1" style="text-align:center">–</td><td rowspan="1" colspan="1" style="text-align:center">18.7</td><td rowspan="1" colspan="1" style="text-align:center"><italic>39.9</italic></td><td rowspan="1" colspan="1" style="text-align:center">–</td><td rowspan="1" colspan="1" style="text-align:center"><italic>51.8</italic></td><td rowspan="1" colspan="1" style="text-align:center">16.1</td><td rowspan="1" colspan="1" style="text-align:center"><italic>45.4</italic></td><td rowspan="1" colspan="1" style="text-align:center">2.3</td><td rowspan="1" colspan="1" style="text-align:center"><italic>3.1</italic></td><td rowspan="1" colspan="1" style="text-align:center">17.2</td><td rowspan="1" colspan="1" style="text-align:center"><italic>44.2</italic></td></tr><tr><td rowspan="1" colspan="1" style="text-align:left">Internal base + secondary branch</td><td rowspan="1" colspan="1" style="text-align:center">15</td><td rowspan="1" colspan="1" style="text-align:center">9.8</td><td rowspan="1" colspan="1" style="text-align:center">–</td><td rowspan="1" colspan="1" style="text-align:center">15.8</td><td rowspan="1" colspan="1" style="text-align:center"><italic>34.4</italic></td><td rowspan="1" colspan="1" style="text-align:center">–</td><td rowspan="1" colspan="1" style="text-align:center"><italic>42.5</italic></td><td rowspan="1" colspan="1" style="text-align:center">13.5</td><td rowspan="1" colspan="1" style="text-align:center"><italic>38.0</italic></td><td rowspan="1" colspan="1" style="text-align:center">2.0</td><td rowspan="1" colspan="1" style="text-align:center"><italic>2.7</italic></td><td rowspan="1" colspan="1" style="text-align:center">14.4</td><td rowspan="1" colspan="1" style="text-align:center"><italic>37.0</italic></td></tr><tr><td rowspan="1" colspan="1" style="text-align:left">Internal spur</td><td rowspan="1" colspan="1" style="text-align:center">6</td><td rowspan="1" colspan="1" style="text-align:center">2.6</td><td rowspan="1" colspan="1" style="text-align:center">–</td><td rowspan="1" colspan="1" style="text-align:center">5.9</td><td rowspan="1" colspan="1" style="text-align:center"><italic>10.2</italic></td><td rowspan="1" colspan="1" style="text-align:center">–</td><td rowspan="1" colspan="1" style="text-align:center"><italic>15.6</italic></td><td rowspan="1" colspan="1" style="text-align:center">4.1</td><td rowspan="1" colspan="1" style="text-align:center"><italic>12.4</italic></td><td rowspan="1" colspan="1" style="text-align:center">1.2</td><td rowspan="1" colspan="1" style="text-align:center"><italic>2.2</italic></td><td rowspan="1" colspan="1" style="text-align:center">?</td><td rowspan="1" colspan="1" style="text-align:center">?</td></tr><tr><td rowspan="1" colspan="14" style="text-align:left">Claw 3 lengths</td></tr><tr><td rowspan="1" colspan="1" style="text-align:left">External primary branch</td><td rowspan="1" colspan="1" style="text-align:center">15</td><td rowspan="1" colspan="1" style="text-align:center">11.1</td><td rowspan="1" colspan="1" style="text-align:center">–</td><td rowspan="1" colspan="1" style="text-align:center">20.5</td><td rowspan="1" colspan="1" style="text-align:center"><italic>44.9</italic></td><td rowspan="1" colspan="1" style="text-align:center">–</td><td rowspan="1" colspan="1" style="text-align:center"><italic>54.8</italic></td><td rowspan="1" colspan="1" style="text-align:center">17.6</td><td rowspan="1" colspan="1" style="text-align:center"><italic>49.5</italic></td><td rowspan="1" colspan="1" style="text-align:center">2.8</td><td rowspan="1" colspan="1" style="text-align:center"><italic>3.1</italic></td><td rowspan="1" colspan="1" style="text-align:center">17.9</td><td rowspan="1" colspan="1" style="text-align:center"><italic>46.0</italic></td></tr><tr><td rowspan="1" colspan="1" style="text-align:left">External base + secondary branch</td><td rowspan="1" colspan="1" style="text-align:center">15</td><td rowspan="1" colspan="1" style="text-align:center">9.9</td><td rowspan="1" colspan="1" style="text-align:center">–</td><td rowspan="1" colspan="1" style="text-align:center">16.9</td><td rowspan="1" colspan="1" style="text-align:center"><italic>37.8</italic></td><td rowspan="1" colspan="1" style="text-align:center">–</td><td rowspan="1" colspan="1" style="text-align:center"><italic>44.5</italic></td><td rowspan="1" colspan="1" style="text-align:center">14.6</td><td rowspan="1" colspan="1" style="text-align:center"><italic>40.9</italic></td><td rowspan="1" colspan="1" style="text-align:center">2.2</td><td rowspan="1" colspan="1" style="text-align:center"><italic>2.1</italic></td><td rowspan="1" colspan="1" style="text-align:center">16.4</td><td rowspan="1" colspan="1" style="text-align:center"><italic>42.2</italic></td></tr><tr><td rowspan="1" colspan="1" style="text-align:left">External spur</td><td rowspan="1" colspan="1" style="text-align:center">0</td><td rowspan="1" colspan="1" style="text-align:center"/><td rowspan="1" colspan="1" style="text-align:center">–</td><td rowspan="1" colspan="1" style="text-align:center"/><td rowspan="1" colspan="1" style="text-align:center"/><td rowspan="1" colspan="1" style="text-align:center">–</td><td rowspan="1" colspan="1" style="text-align:center"/><td rowspan="1" colspan="1" style="text-align:center">–</td><td rowspan="1" colspan="1" style="text-align:center">–</td><td rowspan="1" colspan="1" style="text-align:center">–</td><td rowspan="1" colspan="1" style="text-align:center">–</td><td rowspan="1" colspan="1" style="text-align:center">–</td><td rowspan="1" colspan="1" style="text-align:center">–</td></tr><tr><td rowspan="1" colspan="1" style="text-align:left">Internal primary branch</td><td rowspan="1" colspan="1" style="text-align:center">15</td><td rowspan="1" colspan="1" style="text-align:center">10.6</td><td rowspan="1" colspan="1" style="text-align:center">–</td><td rowspan="1" colspan="1" style="text-align:center">20.0</td><td rowspan="1" colspan="1" style="text-align:center"><italic>39.4</italic></td><td rowspan="1" colspan="1" style="text-align:center">–</td><td rowspan="1" colspan="1" style="text-align:center"><italic>53.7</italic></td><td rowspan="1" colspan="1" style="text-align:center">16.5</td><td rowspan="1" colspan="1" style="text-align:center"><italic>46.4</italic></td><td rowspan="1" colspan="1" style="text-align:center">2.8</td><td rowspan="1" colspan="1" style="text-align:center"><italic>4.5</italic></td><td rowspan="1" colspan="1" style="text-align:center">15.5</td><td rowspan="1" colspan="1" style="text-align:center"><italic>39.8</italic></td></tr><tr><td rowspan="1" colspan="1" style="text-align:left">Internal base + secondary branch</td><td rowspan="1" colspan="1" style="text-align:center">13</td><td rowspan="1" colspan="1" style="text-align:center">9.9</td><td rowspan="1" colspan="1" style="text-align:center">–</td><td rowspan="1" colspan="1" style="text-align:center">17.6</td><td rowspan="1" colspan="1" style="text-align:center"><italic>33.6</italic></td><td rowspan="1" colspan="1" style="text-align:center">–</td><td rowspan="1" colspan="1" style="text-align:center"><italic>45.6</italic></td><td rowspan="1" colspan="1" style="text-align:center">13.7</td><td rowspan="1" colspan="1" style="text-align:center"><italic>38.9</italic></td><td rowspan="1" colspan="1" style="text-align:center">2.2</td><td rowspan="1" colspan="1" style="text-align:center"><italic>3.2</italic></td><td rowspan="1" colspan="1" style="text-align:center">15.2</td><td rowspan="1" colspan="1" style="text-align:center"><italic>39.1</italic></td></tr><tr><td rowspan="1" colspan="1" style="text-align:left">Internal spur</td><td rowspan="1" colspan="1" style="text-align:center">5</td><td rowspan="1" colspan="1" style="text-align:center">3.2</td><td rowspan="1" colspan="1" style="text-align:center">–</td><td rowspan="1" colspan="1" style="text-align:center">5.3</td><td rowspan="1" colspan="1" style="text-align:center"><italic>10.6</italic></td><td rowspan="1" colspan="1" style="text-align:center">–</td><td rowspan="1" colspan="1" style="text-align:center"><italic>14.0</italic></td><td rowspan="1" colspan="1" style="text-align:center">4.3</td><td rowspan="1" colspan="1" style="text-align:center"><italic>12.0</italic></td><td rowspan="1" colspan="1" style="text-align:center">0.8</td><td rowspan="1" colspan="1" style="text-align:center"><italic>1.4</italic></td><td rowspan="1" colspan="1" style="text-align:center">?</td><td rowspan="1" colspan="1" style="text-align:center">?</td></tr><tr><td rowspan="1" colspan="14" style="text-align:left">Claw 4 lengths</td></tr><tr><td rowspan="1" colspan="1" style="text-align:left">Anterior primary branch</td><td rowspan="1" colspan="1" style="text-align:center">15</td><td rowspan="1" colspan="1" style="text-align:center">15.0</td><td rowspan="1" colspan="1" style="text-align:center">–</td><td rowspan="1" colspan="1" style="text-align:center">27.0</td><td rowspan="1" colspan="1" style="text-align:center"><italic>57.9</italic></td><td rowspan="1" colspan="1" style="text-align:center">–</td><td rowspan="1" colspan="1" style="text-align:center"><italic>74.8</italic></td><td rowspan="1" colspan="1" style="text-align:center">22.7</td><td rowspan="1" colspan="1" style="text-align:center"><italic>63.8</italic></td><td rowspan="1" colspan="1" style="text-align:center">3.4</td><td rowspan="1" colspan="1" style="text-align:center"><italic>4.7</italic></td><td rowspan="1" colspan="1" style="text-align:center">24.8</td><td rowspan="1" colspan="1" style="text-align:center"><italic>63.8</italic></td></tr><tr><td rowspan="1" colspan="1" style="text-align:left">Anterior base + secondary branch</td><td rowspan="1" colspan="1" style="text-align:center">15</td><td rowspan="1" colspan="1" style="text-align:center">11.5</td><td rowspan="1" colspan="1" style="text-align:center">–</td><td rowspan="1" colspan="1" style="text-align:center">20.2</td><td rowspan="1" colspan="1" style="text-align:center"><italic>40.0</italic></td><td rowspan="1" colspan="1" style="text-align:center">–</td><td rowspan="1" colspan="1" style="text-align:center"><italic>50.0</italic></td><td rowspan="1" colspan="1" style="text-align:center">16.7</td><td rowspan="1" colspan="1" style="text-align:center"><italic>46.9</italic></td><td rowspan="1" colspan="1" style="text-align:center">2.6</td><td rowspan="1" colspan="1" style="text-align:center"><italic>3.0</italic></td><td rowspan="1" colspan="1" style="text-align:center">18.5</td><td rowspan="1" colspan="1" style="text-align:center"><italic>47.6</italic></td></tr><tr><td rowspan="1" colspan="1" style="text-align:left">Anterior spur</td><td rowspan="1" colspan="1" style="text-align:center">0</td><td rowspan="1" colspan="1" style="text-align:center"/><td rowspan="1" colspan="1" style="text-align:center">–</td><td rowspan="1" colspan="1" style="text-align:center"/><td rowspan="1" colspan="1" style="text-align:center"/><td rowspan="1" colspan="1" style="text-align:center">–</td><td rowspan="1" colspan="1" style="text-align:center"/><td rowspan="1" colspan="1" style="text-align:center">–</td><td rowspan="1" colspan="1" style="text-align:center">–</td><td rowspan="1" colspan="1" style="text-align:center">–</td><td rowspan="1" colspan="1" style="text-align:center">–</td><td rowspan="1" colspan="1" style="text-align:center">–</td><td rowspan="1" colspan="1" style="text-align:center">–</td></tr><tr><td rowspan="1" colspan="1" style="text-align:left">Posterior primary branch</td><td rowspan="1" colspan="1" style="text-align:center">15</td><td rowspan="1" colspan="1" style="text-align:center">14.2</td><td rowspan="1" colspan="1" style="text-align:center">–</td><td rowspan="1" colspan="1" style="text-align:center">25.8</td><td rowspan="1" colspan="1" style="text-align:center"><italic>54.2</italic></td><td rowspan="1" colspan="1" style="text-align:center">–</td><td rowspan="1" colspan="1" style="text-align:center"><italic>70.4</italic></td><td rowspan="1" colspan="1" style="text-align:center">22.1</td><td rowspan="1" colspan="1" style="text-align:center"><italic>62.0</italic></td><td rowspan="1" colspan="1" style="text-align:center">3.4</td><td rowspan="1" colspan="1" style="text-align:center"><italic>4.6</italic></td><td rowspan="1" colspan="1" style="text-align:center">24.0</td><td rowspan="1" colspan="1" style="text-align:center"><italic>61.7</italic></td></tr><tr><td rowspan="1" colspan="1" style="text-align:left">Posterior base + secondary branch</td><td rowspan="1" colspan="1" style="text-align:center">15</td><td rowspan="1" colspan="1" style="text-align:center">11.3</td><td rowspan="1" colspan="1" style="text-align:center">–</td><td rowspan="1" colspan="1" style="text-align:center">19.6</td><td rowspan="1" colspan="1" style="text-align:center"><italic>38.2</italic></td><td rowspan="1" colspan="1" style="text-align:center">–</td><td rowspan="1" colspan="1" style="text-align:center"><italic>52.2</italic></td><td rowspan="1" colspan="1" style="text-align:center">16.5</td><td rowspan="1" colspan="1" style="text-align:center"><italic>46.2</italic></td><td rowspan="1" colspan="1" style="text-align:center">2.9</td><td rowspan="1" colspan="1" style="text-align:center"><italic>4.0</italic></td><td rowspan="1" colspan="1" style="text-align:center">17.4</td><td rowspan="1" colspan="1" style="text-align:center"><italic>44.7</italic></td></tr><tr><td rowspan="1" colspan="1" style="text-align:left">Posterior spur</td><td rowspan="1" colspan="1" style="text-align:center">0</td><td rowspan="1" colspan="1" style="text-align:center"/><td rowspan="1" colspan="1" style="text-align:center">–</td><td rowspan="1" colspan="1" style="text-align:center"/><td rowspan="1" colspan="1" style="text-align:center"/><td rowspan="1" colspan="1" style="text-align:center">–</td><td rowspan="1" colspan="1" style="text-align:center"/><td rowspan="1" colspan="1" style="text-align:center">–</td><td rowspan="1" colspan="1" style="text-align:center">–</td><td rowspan="1" colspan="1" style="text-align:center">–</td><td rowspan="1" colspan="1" style="text-align:center">–</td><td rowspan="1" colspan="1" style="text-align:center">–</td><td rowspan="1" colspan="1" style="text-align:center">–</td></tr></tbody></table></table-wrap><!--PageBreak--></tp:treatment-sec><ref-list><ref id="B31"><mixed-citation xmlns:xlink="http://www.w3.org/1999/xlink" xlink:type="simple"><person-group><name name-style="western"><surname>Rudescu</surname><given-names>L</given-names></name></person-group> (<year>1964</year>) <source>Tardigrada. Fauna Republicii Populare Române, Arthropoda, Fasc.</source><publisher-name>7</publisher-name>, <publisher-loc>Editura Academiei Republicii Populare Române, București 4</publisher-loc>, <size units="page">400 pp</size>.</mixed-citation></ref><ref id="B6"><mixed-citation xmlns:xlink="http://www.w3.org/1999/xlink" xlink:type="simple"><person-group><name name-style="western"><surname>Ciobanu</surname><given-names>DA</given-names></name><name name-style="western"><surname>Moglan</surname><given-names>I</given-names></name><name name-style="western"><surname>Zawierucha</surname><given-names>K</given-names></name><name name-style="western"><surname>Kaczmarek</surname><given-names>Ł</given-names></name></person-group> (<year>2014</year>) New records of terrestrial tardigrades (Tardigrada) from Ceahlău National Park with zoogeographical and taxonomical remarks on Romanian water bears. North-western Journal of Zoology 10: art.140301. <ext-link ext-link-type="uri" xlink:href="http://biozoojournals.ro/nwjz/content/v10s1/nwjz_140301_Ciobanu.pdf" xlink:type="simple">http://biozoojournals.ro/nwjz/content/v10s1/nwjz_140301_Ciobanu.pdf</ext-link></mixed-citation></ref></ref-list></tp:taxon-treatment>
